# Supplementary material for: Precise levels of nectin-3 are required for proper synapse formation in postnatal visual cortex
Source: Neural Dev. 2020 Nov 7;15:13. doi: 10.1186/s13064-020-00150-w (PMC7648993; doi:10.1186/s13064-020-00150-w)
Supplement: Supplementary file 5 — Additional file 5. Summary of all statistical analyses and p values for comparisons between condition, ages, and dendrite type. The type of analysis as well as the Bonferroni critical value used to establish significance, are indicated. Whether the data was first transformed to correct for non-normality or heteroskedasticity is also indicated, and final p values for Shapiro and Levine tests (after any necessary data transformations) are shown. An additional sheet labeled ‘Metadata’ documents the number of animals and dendrites sampled for each condition. This sheet also includes p values describing individual t-test comparisons of apical and basal dendrites for each condition. [file 13064_2020_150_MOESM5_ESM.xlsx]

## Sheet: Statistical analyses
Comparison	Figure	Normality assumed	Homoskedastic	Log2 transformed	Shapiro test (final p value)	Levine test (final p value)	Interaction (Type III ANOVA; Condition:Age)	Individual, Group	Model	Test	Condition, p value, ANOVA,	Age, p value, ANOVA,	Critical p value	p value, ANOVA, Apical vs. Basal
Combined Apical, Basal
P14, Nec3-shRNA vs. Control	2	Yes	Yes	No	0.5716	0.2436	NA	Individual	lmer(Density ~ Condition + Apical_Basal + (1|Cell.number))	ANOVA with Kenward-Roger approximation	0.7105	NA	0.0055	0.8126
P21, Nec3-shRNA vs. Control	2	No	Yes	Yes	0.6579	0.4833	NA	Individual	lmer(Density ~ Condition + Apical_Basal + (1|Cell.number))	ANOVA with Kenward-Roger approximation	*0.00016	NA	0.0055	0.0248
P35, Nec3-shRNA vs. Control	2	No	Yes	Yes	0.4132	0.8014	NA	Individual	lmer(Density ~ Condition + Apical_Basal + (1|Cell.number))	ANOVA with Kenward-Roger approximation	0.3325	NA	0.0055	0.1571
Control, P14 vs. P21	2,4,5	Yes	Yes	No	0.4304	0.1938	NA	Individual	lmer(Density ~ Age + Apical_Basal + (1|Cell.number))	ANOVA with Kenward-Roger approximation	NA	*2.465e-05	0.0055	0.009
Control, P21 vs. P35	2,4,5	Yes	Yes	No	0.07695	0.4465	NA	Individual	lmer(Density ~ Age + Apical_Basal + (1|Cell.number))	ANOVA with Kenward-Roger approximation	NA	0.7812	0.0055	0.1242
Nec3-shRNA, P14 vs. P21	2	No	No	Yes	0.7905	0.9119	NA	Individual	lmer(Density ~ Age + Apical_Basal + (1|Cell.number))	ANOVA with Kenward-Roger approximation	NA	*1.271e-10	0.0055	0.8947
Nec3-shRNA, P21 vs. P35	2	No	Yes	Yes	0.1886	0.7975	NA	Individual	lmer(Density ~ Age + Apical_Basal + (1|Cell.number))	ANOVA with Kenward-Roger approximation	NA	0.01549	0.0055	0.93538
Nec3-shRNA vs Control	2	No	No	Yes	0.8844	0.1017	Yes (P=*0.02911)	Group	lmer(Density ~ Condition*Age + Apical_Basal + (1|Cell.number))	ANOVA with Kenward-Roger approximation	*0.02043	*9.201E-15	0.05	0.34126
Apical											.
P14, Nec3-shRNA vs. Control	2	Yes	Yes	No	0.7427	0.8146	NA	Individual	aov(Density ~ Condition)	TypeIII ANOVA	0.9767	NA	0.0055	NA
P21, Nec3-shRNA vs. Control	2	No	Yes	Yes	0.07713	0.4127	NA	Individual	aov(Density ~ Condition)	TypeIII ANOVA	*9.633e-05	NA	0.0055	NA
P35, Nec3-shRNA vs. Control	2	No	Yes	Yes	0.3742	0.3383	NA	Individual	aov(Density ~ Condition)	TypeIII ANOVA	0.9084	NA	0.0055	NA
Control, P14 vs. P21	2,4,5	Yes	Yes	No	0.7612	0.5308	NA	Individual	aov(Density ~ Age)	TypeIII ANOVA	NA	0.007194	0.0055	NA
Control, P21 vs. P35	2,4,5	Yes	Yes	No	0.6569	0.7194	NA	Individual	aov(Density ~ Age)	TypeIII ANOVA	NA	0.02177	0.0055	NA
Nec3-shRNA, P14 vs. P21	2	No	Yes	Yes	0.8573	0.8807	NA	Individual	aov(Density ~ Age)	TypeIII ANOVA	NA	*4.721e-07	0.0055	NA
Nec3-shRNA, P21 vs. P35	2	No	Yes	Yes	0.1834	0.8191	NA	Individual	aov(Density ~ Age)	TypeIII ANOVA	NA	0.08564	0.0055	NA
Nec3-shRNA vs Control	2	No	No	Yes	0.5224	0.1134	Yes (P=*0.00677)	Group	aov(Density ~ Condition*Age)	TypeIII ANOVA	0.94862	*0.000167	0.05	NA
Basal
P14, Nec3-shRNA vs. Control	2	Yes	Yes	No	0.6067	0.2047	NA	Individual	aov(Density ~ Condition)	TypeIII ANOVA	0.5432	NA	0.0055	NA
P21, Nec3-shRNA vs. Control	2	Yes	Yes	No	0.6338	0.9018	NA	Individual	aov(Density ~ Condition)	TypeIII ANOVA	0.07893	NA	0.0055	NA
P35, Nec3-shRNA vs. Control	2	Yes	Yes	No	0.1213	0.8689	NA	Individual	aov(Density ~ Condition)	TypeIII ANOVA	0.3247	NA	0.0055	NA
Control, P14 vs. P21	2,4,5	Yes	Yes	No	0.6998	0.2542	NA	Individual	aov(Density ~ Age)	TypeIII ANOVA	NA	*1.825E-05	0.0055	NA
Control, P21 vs. P35	2,4,5	Yes	Yes	No	0.2503	0.6436	NA	Individual	aov(Density ~ Age)	TypeIII ANOVA	NA	0.0533	0.0055	NA
Nec3-shRNA, P14 vs. P21	2	Yes	Yes	No	0.1412	0.0656	NA	Individual	aov(Density ~ Age)	TypeIII ANOVA	NA	*7.584E-09	0.0055	NA
Nec3-shRNA, P21 vs. P35	2	Yes	Yes	No	0.1199	0.7967	NA	Individual	aov(Density ~ Age)	TypeIII ANOVA	NA	0.02484	0.0055	NA
Nec3-shRNA vs Control	2	Yes	Yes	No	0.06608	0.3524	No (P=*0.1846)	Group	aov(Density ~ Condition*Age)	TypeIII ANOVA	0.6534	*1.021E-05	0.05	NA
Combined Apical, Basal
CKII-Cre, P35, Nec3-shRNA vs. Control	3	Yes	No	Yes	0.5913	0.1201	NA	Individual	lmer(Density ~ Condition + Apical_Basal + (1|Cell.number))	ANOVA with Kenward-Roger approximation	*0.0107	NA	0.05	0.651
Apical
CKII-Cre, P35, Nec3-shRNA vs. Control	3	Yes	Yes	No	0.1869	0.06208	NA	Individual	lmer(Density ~ Condition + Apical_Basal + (1|Cell.number))	ANOVA with Kenward-Roger approximation	*0.02065	NA	0.05	0.651
Basal
CKII-Cre, P35, Nec3-shRNA vs. Control	3	Yes	No	Yes	0.7442	0.1476	NA	Individual	lmer(Density ~ Condition + Apical_Basal + (1|Cell.number))	ANOVA with Kenward-Roger approximation	0.12751	NA	0.05	0.651
Combined Apical, Basal
P14, Nec3Dafadin vs. Control	4	Yes	Yes	No	0.1127	0.0929	NA	Individual	lmer(Density ~ Condition + Apical_Basal + (1|Cell.number))	ANOVA with Kenward-Roger approximation	0.5314	NA	0.0055	0.4138
P21, Nec3Dafadin vs. Control	4	Yes	Yes	No	0.9749	0.8645	NA	Individual	lmer(Density ~ Condition + Apical_Basal + (1|Cell.number))	ANOVA with Kenward-Roger approximation	0.00563	NA	0.0055	*0.002762
P35, Nec3Dafadin vs. Control	4	Yes	Yes	No	0.9231	0.8381	NA	Individual	lmer(Density ~ Age + Apical_Basal + (1|Cell.number))	ANOVA with Kenward-Roger approximation	0.05751	NA	0.0055	0.43892
Nec3Dafadin P14 vs. P21	4	Yes	Yes	No	0.546	0.8732	NA	Individual	lmer(Density ~ Age + Apical_Basal + (1|Cell.number))	ANOVA with Kenward-Roger approximation	NA	0.1765	0.0055	0.1685
Nec3Dafadin P21 vs. P35	4	Yes	Yes	No	0.5685	0.5356	NA	Individual	lmer(Density ~ Age + Apical_Basal + (1|Cell.number))	ANOVA with Kenward-Roger approximation	NA	0.9751	0.0055	0.1165
Nec3Dafadin vs. Control	4	Yes	Yes	No	0.7307	0.9727	No (P=0.27741)	Group	lmer(Density ~ Condition*Age + Apical_Basal + (1|Cell.number))	ANOVA with Kenward-Roger approximation	*0.0019902	*0.002395	0.05	*0.02115
Apical
P14, Nec3Dafadin vs. Control	4	Yes	Yes	No	0.1573	0.333	NA	Individual	aov(Density ~ Condition)	TypeIII ANOVA	0.4438	NA	0.0055	NA
P21, Nec3Dafadin vs. Control	4	Yes	Yes	No	0.9338	0.1872	NA	Individual	aov(Density ~ Condition)	TypeIII ANOVA	0.1085	NA	0.0055	NA
P35, Nec3Dafadin vs. Control	4	Yes	Yes	No	0.4802	0.8692	NA	Individual	aov(Density ~ Condition)	TypeIII ANOVA	*0.004163	NA	0.0055	NA
Nec3Dafadin P14 vs. P21	4	Yes	Yes	No	0.3701	0.9133	NA	Individual	aov(Density ~ Age)	TypeIII ANOVA	NA	0.2736	0.0055	NA
Nec3Dafadin P21 vs. P35	4	Yes	Yes	No	0.8323	0.5275	NA	Individual	aov(Density ~ Age)	TypeIII ANOVA	NA	0.9229	0.0055	NA
Nec3Dafadin vs. Control	4	Yes	Yes	No	0.5979	0.3679	No (P=0.2279)	Group	aov(Density ~ Condition*Age)	TypeIII ANOVA	0.4211	*0.0003818	0.05	NA
Basal
P14, Nec3Dafadin vs. Control	4	Yes	Yes	No	0.4223	0.4286	NA	Individual	aov(Density ~ Condition)	TypeIII ANOVA	0.8299	NA	0.0055	NA
P21, Nec3Dafadin vs. Control	4	Yes	Yes	No	0.9853	0.6588	NA	Individual	aov(Density ~ Condition)	TypeIII ANOVA	*0.003061	NA	0.0055	NA
P35, Nec3Dafadin vs. Control	4	Yes	Yes	No	0.9985	0.8128	NA	Individual	aov(Density ~ Condition)	TypeIII ANOVA	0.3722	NA	0.0055	NA
Nec3Dafadin P14 vs. P21	4	Yes	Yes	No	0.3017	0.8358	NA	Individual	aov(Density ~ Age)	TypeIII ANOVA	NA	0.2239	0.0055	NA
Nec3Dafadin P21 vs. P35	4	Yes	Yes	No	0.1341	0.8293	NA	Individual	aov(Density ~ Age)	TypeIII ANOVA	NA	0.9217	0.0055	NA
Nec3Dafadin vs. Control	4	Yes	Yes	No	0.9666	0.4469	No (P=0.08339)	Group	aov(Density ~ Condition*Age)	TypeIII ANOVA	0.84027	*3.101E-5	0.05	NA
Combined Apical, Basal
P14, Nec3-OE vs. Control	5	Yes	Yes	No	0.3463	0.2697	NA	Individual	lmer(Density ~ Condition + Apical_Basal + (1|Cell.number))	ANOVA with Kenward-Roger approximation	0.1206	NA	0.0055	0.2711
P21, Nec3-OE vs. Control	5	Yes	Yes	No	0.1418	0.666	NA	Individual	lmer(Density ~ Condition + Apical_Basal + (1|Cell.number))	ANOVA with Kenward-Roger approximation	0.0857	NA	0.0055	*0.00004143
P35, Nec3-OE vs. Control	5	Yes	Yes	No	0.1299	0.929	NA	Individual	lmer(Density ~ Condition + Apical_Basal + (1|Cell.number))	ANOVA with Kenward-Roger approximation	0.0492	NA	0.0055	0.475
Nec3-OE, P14 vs. P21	5	Yes	Yes	No	0.5792	0.1116	NA	Individual	lmer(Density ~ Age + Apical_Basal + (1|Cell.number))	ANOVA with Kenward-Roger approximation	NA	*0.00017	0.0055	*0.00196
Nec3-OE, P21 vs. P35	5	No	Yes	Yes	0.5271	0.8406	NA	Individual	lmer(Density ~ Age + Apical_Basal + (1|Cell.number))	ANOVA with Kenward-Roger approximation	NA	0.3006	0.0055	0.0315
Nec3-OE vs. Control	5	No	Yes	Yes	0.5646	0.9923	No (P=0.7319)	Group	lmer(Density ~ Condition*Age + Apical_Basal + (1|Cell.number))	ANOVA with Kenward-Roger approximation	*0.001937	*2.912E-08	0.05	*0.006575
Apical
P14, Nec3-OE vs. Control	5	Yes	Yes	No	0.6095	0.1305	NA	Individual	aov(Density ~ Condition)	TypeIII ANOVA	0.0937	NA	0.0055	NA
P21, Nec3-OE vs. Control	5	Yes	Yes	No	0.2658	0.9086	NA	Individual	aov(Density ~ Condition)	TypeIII ANOVA	0.1228	NA	0.0055	NA
P35, Nec3-OE vs. Control	5	Yes	Yes	No	0.936	0.8626	NA	Individual	aov(Density ~ Condition)	TypeIII ANOVA	*0.001355	NA	0.0055	NA
Nec3-OE, P14 vs. P21	5	Yes	Yes	No	0.983	0.4588	NA	Individual	aov(Density ~ Age)	TypeIII ANOVA	NA	*0.001903	0.0055	NA
Nec3-OE, P21 vs. P35	5	Yes	Yes	No	0.4764	0.787	NA	Individual	aov(Density ~ Age)	TypeIII ANOVA	NA	0.9466	0.0055	NA
Nec3-OE vs. Control	5	Yes	Yes	No	0.9309	0.2525	No (P=0.15589)	Group	aov(Density ~ Condition*Age)	TypeIII ANOVA	0.9076	*8.735E-6	0.05	NA
Basal
P14, Nec3-OE vs. Control	5	Yes	Yes	No	0.4313	0.9714	NA	Individual	aov(Density ~ Condition)	TypeIII ANOVA	0.3795	NA	0.0055	NA
P21, Nec3-OE vs. Control	5	Yes	Yes	No	0.2695	0.8301	NA	Individual	aov(Density ~ Condition)	TypeIII ANOVA	0.1726	NA	0.0055	NA
P35, Nec3-OE vs. Control	5	Yes	Yes	No	0.06016	0.883	NA	Individual	aov(Density ~ Condition)	TypeIII ANOVA	0.3837	NA	0.0055	NA
Nec3-OE, P14 vs. P21	5	Yes	Yes	No	0.2063	0.1642	NA	Individual	aov(Density ~ Age)	TypeIII ANOVA	NA	*0.0003204	0.0055	NA
Nec3-OE, P21 vs. P35	5	Yes	Yes	No	0.115	0.7676	NA	Individual	aov(Density ~ Age)	TypeIII ANOVA	NA	0.1553	0.0055	NA
Nec3-OE vs. Control	5	No	Yes	Yes	0.4904	0.8705	No (P=0.9176)	Group	aov(Density ~ Condition*Age)	TypeIII ANOVA	0.3937	*5.19E-05	0.05	NA
Combined Apical, Basal, Cells used in sholl analysis
P21, Nec3+Nec1-shRNA vs. Control	S2, Additional File 2	Yes	Yes	No	0.9264	0.8762	NA	Individual	lmer(Density ~ Condition + Apical_Basal + (1|Cell.number))	ANOVA with Kenward-Roger approximation	*0.04934	NA	0.05	0.61229
Apical
P21, Nec3+Nec1-shRNA vs. Control	S2, Additional File 2	Yes	Yes	No	0.7881	0.479	NA	Individual	aov(Density ~ Condition)		*0.01635	NA	0.05	NA
Basal
P21, Nec3+Nec1-shRNA vs. Control	S2, Additional File 2	Yes	Yes	No	0.9397	0.3025	NA	Individual	aov(Density ~ Condition)		0.3947	NA	0.05	NA
Combined Apical, Basal, All control and double knockdown cells
P21, Nec3+Nec1-shRNA vs. Control	S2, Additional File 2	No	Yes	Yes	0.5256	0.7485	NA	Individual	lmer(Density ~ Condition + Apical_Basal + (1|Cell.number))	ANOVA with Kenward-Roger approximation	*0.0014	NA	0.05	0.2463
Apical
P21, Nec3+Nec1-shRNA vs. Control	S2, Additional File 2	No	Yes	Yes	0.5144	0.7186	NA	Individual	aov(Density ~ Condition)		*0.001417	NA	0.05	NA
Basal
P21, Nec3+Nec1-shRNA vs. Control	S2, Additional File 2	Yes	Yes	No	0.0603	0.8503	NA	Individual	aov(Density ~ Condition)		0.07063	NA	0.05	NA

## Sheet: Metadata
Condition	Age	Apical_Basal (t-test, p value)	Number of Dendrites	Number of Animals
CKII, Nec3-shRNA	P35	0.9442	32 (16 apical, 16 basal)	6
CKII, Control	P35	0.3534	28 (14 apical, 14 basal)	5
Control	P14	0.9109	30 (15 apical, 15 basal)	5
Control	P21	0.0038	34 (17 apical, 17 basal)	5
Control	P35	0.189	22 (11 apical, 11 basal)	3
Nec3-shRNA	P14	0.6418	32 (16 apical, 16 basal)	6
Nec3-shRNA	P21	0.7976	28 (14 apical, 14 basal)	5
Nec3-shRNA	P35	0.857	20 (10 apical, 10 basal)	5
Nec3Dafadin	P14	0.595	22 (11 apical, 11 basal)	5
Nec3Dafadin	P21	0.5438	24 (12 apical, 12 basal)	3
Nec3Dafadin	P35	0.5613	18 (9 apical, 9 basal)	3
Nec3-OE	P14	0.3762	32 (16 apical, 16 basal)	6
Nec3-OE	P21	0.02854	28 (14 apical, 14 basal)	5
Nec3-OE	P35	0.7127	24 (12 apical, 12 basal)	3
Nec3+Nec1-shRNA	P21(Sholl)	0.7449	18 (9 apical, 9 basal)	5
Control	P21(Sholl)	0.5794	16 (8 apical, 8 basal)	4
Nec3+Nec1-shRNA	P21 (total)	0.7449	22 (11 apical, 11 basal)	5
Control	P21 (scramble shRNA and tdTomato only)	0.1241	52 (26 apical, 26 basal)	8
